# Supplementary material for: Functional Role of NOXA in Hypoxia-Mediated PD-L1 Inhibitor Response in Hepatocellular Carcinoma
Source: Int J Mol Sci. 2025 May 16;26(10):4766. doi: 10.3390/ijms26104766 (PMC12112667; doi:10.3390/ijms26104766)
Supplement: Supplementary file 1 [file ijms-26-04766-s001.zip]

Archive with 1 entries (1 files):
- ijms-3566789-supplementary.pdf
